# Supplementary material for: Burden of Illness beyond Mortality and Heart Failure Hospitalizations in Patients Newly Diagnosed with Heart Failure in Spain According to Ejection Fraction
Source: J Clin Med. 2023 Mar 21;12(6):2410. doi: 10.3390/jcm12062410 (PMC10054096; doi:10.3390/jcm12062410)
Supplement: Supplementary file 1 [file jcm-12-02410-s001.zip]

Archive with 1 entries (1 files):
- jcm-2209374-supplementary.pdf
